# Supplementary material for: Simvastatin Resistance of Leishmania amazonensis Induces Sterol Remodeling and Cross-Resistance to Sterol Pathway and Serine Protease Inhibitors
Source: Microorganisms. 2022 Feb 9;10(2):398. doi: 10.3390/microorganisms10020398 (PMC8877030; doi:10.3390/microorganisms10020398)
Supplement: Supplementary file 1 [file microorganisms-10-00398-s001.zip]

Archive with 1 entries (1 files):
- microorganisms-1441249-supplementary.pdf
